# Supplementary material for: Selective Eradication of Colon Cancer Cells Harboring PI3K and/or MAPK Pathway Mutations in 3D Culture by Combined PI3K/AKT/mTOR Pathway and MEK Inhibition
Source: Int J Mol Sci. 2023 Jan 14;24(2):1668. doi: 10.3390/ijms24021668 (PMC9863259; doi:10.3390/ijms24021668)
Supplement: Supplementary file 1 [file ijms-24-01668-s001.zip]

Archive with 1 entries (1 files):
- ijms-2059576-supplementary.pdf
